# Supplementary material for: Identifying and modeling built environment factors influencing cultural perception in metro stations: Evidence from central Shanghai
Source: PLoS One. 2025 Nov 6;20(11):e0334642. doi: 10.1371/journal.pone.0334642 (PMC12591495; doi:10.1371/journal.pone.0334642)
Supplement: S2 Data — Questionnaire raw data. (XLS) [file pone.0334642.s002.xls]

## Sheet: Sheet1
Gender	Age	Education	Station	D1	D2	D3	D4	D5	D6	D7	D8	D9	D10	D11	D12	D13	D14	D15	D16	D17	D18	D19	D20	D21
female	20-30 years old	High school degree or below	JiaShan Lu	4	3	4	4	3	4	4	4	4	4	4	4	4	4	4	4	4	4	4	3	4
female	31-40 years old	High school degree or below	JiaShan Lu	4	4	4	3	4	3	4	4	5	4	3	3	4	4	4	5	4	4	3	4	3
female	20-30 years old	College/Bachelor degree	JiaShan Lu	4	4	4	4	4	3	4	4	5	4	5	4	4	4	4	4	4	4	5	4	5
female	31-40 years old	College/Bachelor degree	JiaShan Lu	4	5	4	5	5	5	5	5	4	4	4	4	5	5	3	4	4	3	3	4	4
female	31-40 years old	College/Bachelor degree	JiaShan Lu	5	5	5	5	4	5	4	5	5	5	4	5	5	4	5	5	5	5	5	5	5
female	20-30 years old	College/Bachelor degree	JiaShan Lu	4	4	4	4	4	4	4	2	4	4	4	4	4	4	4	4	4	3	3	4	4
female	20-30 years old	Postgraduate degrees	JiaShan Lu	4	4	4	4	4	4	4	4	5	3	3	3	3	3	3	3	3	3	3	3	4
female	31-40 years old	Postgraduate degrees	JiaShan Lu	5	4	4	5	5	5	5	5	5	5	5	5	5	5	4	4	4	5	4	5	5
female	20-30 years old	Postgraduate degrees	JiaShan Lu	4	3	5	3	4	5	5	5	4	3	3	4	4	4	4	4	4	3	4	4	4
male	20-30 years old	College/Bachelor degree	JiaShan Lu	4	4	5	5	4	3	4	4	5	5	4	4	4	5	5	5	5	5	4	5	5
female	20-30 years old	College/Bachelor degree	JiaShan Lu	4	5	4	3	4	5	4	4	5	5	4	4	4	4	4	4	4	3	3	4	4
female	20-30 years old	Postgraduate degrees	JiaShan Lu	4	4	5	4	4	4	4	4	4	3	3	4	4	4	4	4	4	4	4	4	5
female	41-50 years old	College/Bachelor degree	JiaShan Lu	4	5	4	4	5	4	5	4	5	4	4	4	5	5	4	5	5	4	4	5	4
male	20-30 years old	College/Bachelor degree	JiaShan Lu	3	3	2	3	2	2	2	2	5	3	3	3	3	3	3	3	2	3	4	4	3
female	31-40 years old	College/Bachelor degree	JiaShan Lu	4	4	3	5	4	4	2	3	2	4	4	4	4	5	3	3	3	4	3	4	3
male	31-40 years old	College/Bachelor degree	JiaShan Lu	4	3	5	5	4	3	3	5	3	4	4	4	5	4	5	5	5	5	4	4	4
female	20-30 years old	College/Bachelor degree	JiaShan Lu	4	3	4	5	4	5	5	4	3	3	3	4	3	3	4	4	4	4	4	4	3
female	20-30 years old	Postgraduate degrees	JiaShan Lu	4	4	5	4	4	5	5	5	5	4	4	4	4	4	4	5	4	4	4	5	5
female	20-30 years old	College/Bachelor degree	JiaShan Lu	3	2	4	4	3	5	3	4	5	3	3	3	3	2	4	4	4	3	3	4	4
female	20-30 years old	Postgraduate degrees	JiaShan Lu	3	2	3	3	3	5	5	5	5	3	3	3	3	3	4	4	4	4	4	4	4
female	31-40 years old	College/Bachelor degree	JiaShan Lu	3	4	3	3	3	2	3	4	3	2	2	3	3	2	3	3	3	2	2	2	2
female	20-30 years old	College/Bachelor degree	JiaShan Lu	5	4	5	4	4	3	3	5	5	3	3	4	4	4	5	5	5	4	4	4	5
female	20-30 years old	College/Bachelor degree	JiaShan Lu	4	5	5	4	4	3	3	4	3	4	4	5	5	5	5	5	4	4	3	4	4
male	20-30 years old	Postgraduate degrees	JiaShan Lu	2	2	4	3	3	2	2	3	4	4	4	3	3	3	4	4	4	4	3	3	4
male	31-40 years old	College/Bachelor degree	JiaShan Lu	2	2	2	2	3	2	2	2	3	2	2	2	2	3	2	2	2	3	3	3	3
female	20-30 years old	Postgraduate degrees	JiaShan Lu	3	3	3	3	4	4	5	5	4	3	3	4	4	4	4	4	4	4	4	5	4
female	20-30 years old	College/Bachelor degree	JiaShan Lu	4	4	4	4	4	5	5	5	5	3	3	4	4	4	4	4	3	3	3	3	4
female	31-40 years old	College/Bachelor degree	JiaShan Lu	4	4	4	4	3	4	4	3	4	4	4	4	4	4	4	4	4	5	5	4	4
female	Over 50 years old	College/Bachelor degree	JiaShan Lu	3	5	3	4	3	3	3	5	5	5	4	5	4	5	3	2	3	5	5	4	4
female	20-30 years old	College/Bachelor degree	JiaShan Lu	4	3	3	3	3	3	4	4	4	3	3	4	3	3	4	4	3	3	3	2	3
female	20-30 years old	Postgraduate degrees	JiaShan Lu	4	3	3	4	3	4	5	4	4	2	3	2	2	2	3	2	3	2	2	2	2
female	31-40 years old	College/Bachelor degree	JiaShan Lu	4	5	4	4	5	5	5	5	4	4	4	5	4	4	4	4	4	4	4	4	4
male	31-40 years old	College/Bachelor degree	JiaShan Lu	4	3	4	4	4	4	3	4	4	4	3	4	3	4	4	3	4	4	4	3	4
female	31-40 years old	Postgraduate degrees	JiaShan Lu	4	3	3	4	4	4	4	4	3	3	3	4	3	4	4	3	4	4	4	4	4
female	20-30 years old	College/Bachelor degree	NanJingDong Lu	4	4	3	3	3	2	2	4	3	2	2	3	2	2	3	4	4	3	3	4	4
female	20-30 years old	College/Bachelor degree	NanJingDong Lu	5	5	4	5	4	5	4	5	4	5	4	4	4	5	5	5	4	3	3	4	4
female	20-30 years old	College/Bachelor degree	NanJingDong Lu	4	5	4	4	5	4	4	4	5	4	4	5	4	4	4	4	5	4	4	5	5
female	20-30 years old	College/Bachelor degree	NanJingDong Lu	3	2	4	4	4	3	3	5	3	2	2	2	2	3	4	4	3	3	3	3	2
female	41-50 years old	College/Bachelor degree	NanJingDong Lu	5	5	5	5	5	5	5	5	5	5	5	5	5	4	4	4	5	5	5	5	5
female	20-30 years old	College/Bachelor degree	NanJingDong Lu	4	4	3	4	5	5	5	4	5	3	3	3	3	3	4	4	4	3	3	3	4
female	20-30 years old	College/Bachelor degree	NanJingDong Lu	4	4	4	4	5	4	4	4	4	4	4	4	4	4	4	4	4	5	4	4	4
female	31-40 years old	College/Bachelor degree	NanJingDong Lu	5	4	5	4	4	5	4	5	4	5	4	4	5	4	5	4	4	4	5	4	4
male	20-30 years old	College/Bachelor degree	NanJingDong Lu	3	3	3	3	4	5	5	5	5	3	3	3	2	2	3	3	4	3	4	3	4
male	20-30 years old	College/Bachelor degree	NanJingDong Lu	4	4	4	3	4	5	5	4	5	3	3	3	3	3	3	3	4	4	3	3	3
female	41-50 years old	College/Bachelor degree	NanJingDong Lu	3	3	4	3	3	5	5	4	4	3	3	3	4	4	4	3	3	4	4	3	4
male	31-40 years old	College/Bachelor degree	NanJingDong Lu	4	4	4	4	5	3	3	4	4	3	3	4	4	4	4	4	4	4	4	4	4
female	20-30 years old	College/Bachelor degree	NanJingDong Lu	4	4	4	4	4	5	4	4	4	4	4	4	4	4	4	4	4	4	4	4	4
female	20-30 years old	Postgraduate degrees	NanJingDong Lu	4	4	3	4	5	2	2	2	3	3	3	3	3	3	3	2	2	3	3	4	3
male	20-30 years old	College/Bachelor degree	NanJingDong Lu	4	4	4	4	4	5	4	4	5	3	3	2	3	3	4	4	5	3	2	2	3
male	31-40 years old	Postgraduate degrees	NanJingDong Lu	3	3	3	3	3	5	5	5	4	4	4	3	4	4	2	3	3	4	4	4	4
female	20-30 years old	College/Bachelor degree	NanJingDong Lu	4	4	4	4	4	4	5	5	3	4	4	4	3	4	4	3	4	4	4	4	4
female	31-40 years old	College/Bachelor degree	NanJingDong Lu	4	4	5	4	4	4	5	5	5	4	4	3	4	4	5	5	4	5	4	4	5
female	20-30 years old	Postgraduate degrees	NanJingDong Lu	3	3	3	3	4	4	4	5	4	3	4	4	4	4	4	4	3	4	3	4	4
female	41-50 years old	College/Bachelor degree	NanJingDong Lu	5	4	5	4	4	4	4	5	5	4	5	5	5	5	5	4	5	5	5	5	5
male	31-40 years old	College/Bachelor degree	NanJingDong Lu	5	4	4	4	5	4	5	5	5	5	5	5	4	5	4	4	4	4	5	5	5
female	31-40 years old	College/Bachelor degree	NanJingDong Lu	4	5	4	4	5	5	5	5	4	5	4	4	5	5	4	5	4	4	5	5	4
female	20-30 years old	College/Bachelor degree	NanJingDong Lu	5	4	5	4	4	3	3	3	4	3	3	4	4	3	5	4	4	3	3	4	3
female	20-30 years old	Postgraduate degrees	NanJingDong Lu	4	2	4	4	4	4	5	5	4	3	2	2	2	2	4	4	4	4	3	4	4
female	20-30 years old	College/Bachelor degree	NanJingDong Lu	4	4	5	4	4	4	4	4	5	4	4	4	3	4	5	5	5	4	5	4	5
male	31-40 years old	Postgraduate degrees	NanJingDong Lu	4	4	4	4	4	5	4	4	5	4	4	4	4	4	4	4	5	4	5	4	4
male	20-30 years old	Postgraduate degrees	NanJingDong Lu	5	5	5	4	4	5	5	5	5	4	3	4	3	4	5	5	5	4	4	5	5
female	31-40 years old	College/Bachelor degree	NanJingDong Lu	4	4	5	4	4	4	4	5	5	5	5	5	4	5	5	5	5	5	4	4	5
female	20-30 years old	College/Bachelor degree	NanJingDong Lu	4	4	4	4	4	5	5	5	5	4	4	5	4	4	4	4	4	2	2	3	3
female	31-40 years old	College/Bachelor degree	NanJingDong Lu	4	4	4	5	4	5	5	5	3	4	5	4	4	4	4	4	4	3	3	4	4
female	20-30 years old	Postgraduate degrees	NanJingDong Lu	3	4	3	4	3	5	5	5	5	5	5	4	4	4	3	3	4	4	4	5	4
female	31-40 years old	College/Bachelor degree	NanJingDong Lu	5	4	4	5	4	3	4	5	4	4	5	5	4	4	5	4	5	4	5	4	4
male	31-40 years old	Postgraduate degrees	NanJingDong Lu	5	4	5	4	5	5	4	5	5	4	4	5	5	4	5	5	4	4	4	4	5
female	20-30 years old	College/Bachelor degree	NanJingDong Lu	4	5	4	4	4	3	4	4	5	3	3	4	4	4	5	5	4	4	3	4	3
female	20-30 years old	College/Bachelor degree	NanJingDong Lu	4	4	5	4	4	5	5	5	4	4	3	4	4	4	5	4	5	4	5	5	4
female	20-30 years old	Postgraduate degrees	NanJingDong Lu	4	5	3	3	3	4	4	4	5	4	4	4	3	3	4	4	4	4	4	4	4
female	20-30 years old	College/Bachelor degree	NanJingDong Lu	4	5	4	3	4	5	5	4	5	3	3	4	3	4	4	4	3	3	4	4	3
male	20-30 years old	College/Bachelor degree	NanJingDong Lu	4	4	3	4	4	5	5	5	4	3	3	4	4	4	4	3	4	5	4	4	3
male	20-30 years old	Postgraduate degrees	NanJingDong Lu	4	4	4	4	3	5	5	4	5	4	4	5	5	4	5	5	4	4	5	4	5
male	20-30 years old	College/Bachelor degree	NanJingDong Lu	4	4	3	3	4	5	5	5	5	2	2	3	3	3	4	4	4	3	4	3	4
female	20-30 years old	Postgraduate degrees	NanJingDong Lu	2	3	3	2	2	3	3	4	4	2	2	3	3	3	3	3	3	4	3	4	4
male	20-30 years old	College/Bachelor degree	NanJingDong Lu	4	5	4	3	4	5	5	4	5	4	4	4	4	4	4	3	4	2	3	3	3
female	20-30 years old	College/Bachelor degree	NanJingDong Lu	3	3	4	4	4	4	3	4	4	3	3	3	3	3	3	4	3	4	4	4	4
female	20-30 years old	Postgraduate degrees	NanJingDong Lu	5	4	5	4	4	4	3	4	5	5	4	4	4	4	5	4	5	5	5	5	4
female	20-30 years old	Postgraduate degrees	YuYuan	4	4	3	4	5	5	5	4	5	3	3	4	4	4	4	3	4	4	4	4	5
female	20-30 years old	Postgraduate degrees	YuYuan	4	5	4	3	4	4	5	5	5	3	3	4	4	4	4	5	4	3	4	5	3
male	31-40 years old	College/Bachelor degree	YuYuan	3	2	4	2	2	4	4	4	5	2	2	2	2	3	4	4	3	2	3	3	2
female	31-40 years old	College/Bachelor degree	YuYuan	5	5	5	5	5	5	5	5	5	3	3	4	4	4	4	5	5	4	4	4	5
female	20-30 years old	College/Bachelor degree	YuYuan	5	5	5	4	3	4	4	4	5	3	4	4	4	4	5	4	4	4	4	5	4
male	Over 50 years old	College/Bachelor degree	YuYuan	4	3	3	3	4	3	3	3	4	3	3	3	3	3	3	2	3	3	3	3	2
female	20-30 years old	College/Bachelor degree	YuYuan	3	2	4	3	4	5	5	4	5	3	3	4	4	3	4	3	4	4	5	3	3
female	20-30 years old	Postgraduate degrees	YuYuan	4	3	4	3	3	4	2	5	5	2	2	3	2	3	4	4	4	3	4	2	4
female	20-30 years old	College/Bachelor degree	YuYuan	3	3	4	4	3	5	5	5	5	3	4	4	4	4	4	4	4	4	4	3	4
male	20-30 years old	Postgraduate degrees	YuYuan	4	3	3	4	3	2	2	4	4	2	3	3	3	3	4	4	4	3	4	4	4
female	20-30 years old	College/Bachelor degree	YuYuan	4	3	4	3	3	2	2	2	2	2	2	3	3	3	3	3	3	3	3	3	3
female	31-40 years old	College/Bachelor degree	YuYuan	5	5	5	5	5	5	5	4	5	4	4	5	5	4	4	5	5	5	5	4	5
female	20-30 years old	College/Bachelor degree	YuYuan	5	4	5	5	5	3	3	5	5	4	5	5	5	5	4	4	5	5	5	4	5
female	20-30 years old	College/Bachelor degree	YuYuan	5	5	5	4	4	2	2	3	2	4	4	5	5	5	5	4	5	5	5	5	5
female	20-30 years old	College/Bachelor degree	YuYuan	4	5	4	4	5	3	4	3	4	3	3	3	4	3	4	4	5	4	3	4	4
female	31-40 years old	Postgraduate degrees	YuYuan	4	5	4	4	4	3	4	5	4	5	5	5	5	5	5	4	5	5	5	5	5
female	20-30 years old	College/Bachelor degree	YuYuan	5	5	5	5	5	5	5	5	5	5	5	5	5	5	5	5	5	5	5	5	5
female	20-30 years old	College/Bachelor degree	YuYuan	5	4	3	4	5	2	2	2	5	3	3	2	3	2	4	3	4	4	3	3	4
female	20-30 years old	College/Bachelor degree	YuYuan	4	4	4	4	4	3	4	4	4	3	4	4	4	4	4	4	3	5	4	5	3
female	20-30 years old	College/Bachelor degree	YuYuan	4	4	3	4	3	4	3	4	4	4	5	4	4	5	4	4	4	4	4	3	4
female	20-30 years old	Postgraduate degrees	YuYuan	4	4	4	4	3	3	3	3	4	4	3	4	3	3	4	3	4	3	4	4	4
male	41-50 years old	Postgraduate degrees	YuYuan	3	3	3	3	4	3	4	3	4	3	3	4	3	3	3	4	3	4	4	4	4
female	20-30 years old	College/Bachelor degree	YuYuan	5	5	5	5	5	4	4	3	3	5	5	5	5	5	5	4	4	4	5	4	5
male	20-30 years old	College/Bachelor degree	YuYuan	5	4	4	5	5	4	5	4	4	5	4	5	4	4	5	4	4	4	5	5	4
female	20-30 years old	Postgraduate degrees	YuYuan	5	4	4	4	4	4	4	5	5	4	4	4	4	4	4	4	4	4	3	4	4
female	20-30 years old	High school degree or below	YuYuan	4	4	5	4	4	3	3	5	4	4	4	5	5	4	5	4	4	5	5	5	5
female	20-30 years old	Postgraduate degrees	YuYuan	4	5	4	4	3	5	5	5	4	4	4	5	5	5	3	3	4	4	3	4	4
female	31-40 years old	College/Bachelor degree	YuYuan	4	4	5	4	5	3	5	4	5	4	4	4	5	4	4	5	5	5	4	4	5
male	20-30 years old	College/Bachelor degree	YuYuan	4	3	4	4	4	2	2	3	3	2	2	3	3	3	4	3	4	4	4	3	3
female	20-30 years old	College/Bachelor degree	YuYuan	4	3	5	4	3	2	4	3	2	4	4	5	5	5	4	4	3	3	3	4	4
female	20-30 years old	Postgraduate degrees	YuYuan	3	4	3	3	4	5	4	5	4	3	2	3	3	3	3	2	4	4	4	4	4
female	20-30 years old	College/Bachelor degree	YuYuan	4	5	4	5	4	5	4	5	4	5	4	4	5	4	5	4	4	5	4	5	4
male	31-40 years old	College/Bachelor degree	YuYuan	4	5	4	5	4	4	5	5	5	5	5	4	4	4	4	4	4	5	5	4	4
female	20-30 years old	Postgraduate degrees	BeiXinJing	4	2	4	3	3	2	2	4	5	2	2	3	2	2	4	4	4	2	2	2	3
female	20-30 years old	Postgraduate degrees	BeiXinJing	4	4	4	3	4	3	3	5	4	2	2	3	3	3	4	4	4	2	2	3	3
male	20-30 years old	College/Bachelor degree	BeiXinJing	4	3	4	3	3	3	4	4	3	2	2	2	2	2	3	3	4	3	4	3	4
male	31-40 years old	Postgraduate degrees	BeiXinJing	4	5	4	5	4	3	3	4	3	2	3	3	3	3	3	4	4	5	5	4	4
male	20-30 years old	College/Bachelor degree	BeiXinJing	3	3	3	3	3	4	2	2	2	4	4	4	4	4	3	3	3	4	4	4	4
female	31-40 years old	College/Bachelor degree	BeiXinJing	4	4	4	5	5	5	5	5	5	4	4	4	5	4	4	4	4	5	4	5	5
male	31-40 years old	College/Bachelor degree	BeiXinJing	3	4	4	3	3	4	4	4	4	3	4	4	4	3	4	4	3	4	4	3	4
female	20-30 years old	College/Bachelor degree	BeiXinJing	5	3	5	5	5	2	2	5	5	4	4	5	5	5	5	5	5	3	4	4	4
female	31-40 years old	College/Bachelor degree	BeiXinJing	3	3	5	4	3	5	4	4	5	4	5	4	5	5	5	4	5	4	5	4	4
male	20-30 years old	College/Bachelor degree	BeiXinJing	4	4	4	4	4	4	4	4	4	4	4	3	3	3	3	3	3	3	3	3	3
female	20-30 years old	College/Bachelor degree	BeiXinJing	5	5	5	5	5	5	5	5	5	5	5	5	5	5	5	5	5	5	5	5	5
male	20-30 years old	College/Bachelor degree	BeiXinJing	5	4	4	5	4	5	5	5	5	4	4	4	4	4	4	5	4	4	4	4	5
male	Over 50 years old	College/Bachelor degree	BeiXinJing	5	4	5	5	5	2	5	4	4	5	4	4	5	4	5	4	4	5	4	4	5
male	20-30 years old	Postgraduate degrees	BeiXinJing	5	4	4	4	4	4	4	5	4	4	4	5	5	4	4	5	4	4	4	4	5
male	31-40 years old	College/Bachelor degree	BeiXinJing	4	3	5	3	4	5	4	4	5	3	4	4	4	4	4	4	4	5	4	4	4
female	31-40 years old	College/Bachelor degree	BeiXinJing	3	4	4	3	3	2	3	4	4	2	2	3	2	2	3	3	3	3	3	3	3
female	31-40 years old	College/Bachelor degree	BeiXinJing	4	3	4	3	4	3	4	4	3	4	3	4	4	3	4	4	3	3	3	3	3
female	20-30 years old	Postgraduate degrees	BeiXinJing	5	5	4	4	4	3	4	4	4	4	4	4	4	5	4	4	4	4	4	4	4
female	20-30 years old	Postgraduate degrees	BeiXinJing	4	5	4	4	3	4	5	4	4	3	4	3	4	4	5	4	5	4	4	4	4
female	20-30 years old	College/Bachelor degree	BeiXinJing	4	4	3	3	3	2	2	2	2	2	2	3	3	3	3	3	2	2	2	2	3
male	41-50 years old	College/Bachelor degree	BeiXinJing	5	5	4	4	5	5	4	4	5	3	3	4	4	4	4	5	5	4	5	4	4
female	31-40 years old	College/Bachelor degree	BeiXinJing	4	4	3	4	4	5	5	5	4	4	4	3	4	4	4	4	4	4	4	5	5
female	31-40 years old	College/Bachelor degree	BeiXinJing	5	5	4	5	5	4	4	5	5	5	4	5	5	5	4	4	5	5	4	4	4
female	20-30 years old	College/Bachelor degree	BeiXinJing	4	4	4	4	4	2	2	2	2	2	3	3	3	3	4	4	3	2	2	3	3
female	Over 50 years old	Postgraduate degrees	BeiXinJing	4	5	4	4	5	4	5	4	5	4	4	4	4	4	4	4	4	4	4	5	5
male	31-40 years old	College/Bachelor degree	BeiXinJing	4	4	3	3	4	4	5	5	5	3	3	3	3	3	4	4	4	4	3	3	4
male	41-50 years old	High school degree or below	BeiXinJing	4	4	4	4	3	3	4	4	4	4	4	4	4	4	3	3	3	3	4	4	3
male	20-30 years old	High school degree or below	BeiXinJing	4	4	4	4	3	4	4	4	4	3	4	3	4	3	3	3	4	4	3	4	4
male	41-50 years old	College/Bachelor degree	BeiXinJing	4	4	4	4	4	4	3	3	3	3	3	3	3	4	3	4	4	4	4	4	3
male	Under 20 years old	Postgraduate degrees	BeiXinJing	4	4	4	4	4	4	4	3	4	3	4	4	4	4	4	3	4	4	3	4	3
male	Under 20 years old	College/Bachelor degree	BeiXinJing	4	4	4	4	4	4	4	4	4	4	3	3	3	4	3	4	3	4	4	3	4
male	Over 50 years old	Postgraduate degrees	BeiXinJing	4	4	4	4	4	4	4	3	4	3	4	4	4	3	4	3	3	4	4	4	3
male	Under 20 years old	Postgraduate degrees	BeiXinJing	4	4	4	4	4	3	3	3	3	3	3	3	3	4	3	4	3	4	3	3	3
male	41-50 years old	Postgraduate degrees	BeiXinJing	4	4	4	4	3	4	4	3	3	4	3	4	4	4	4	4	4	4	3	4	4
male	41-50 years old	College/Bachelor degree	BeiXinJing	4	4	4	4	4	3	4	4	4	3	4	4	3	4	3	4	3	4	3	3	3
male	31-40 years old	Postgraduate degrees	BeiXinJing	4	4	4	4	4	3	3	4	4	3	3	3	4	4	4	4	4	4	4	4	3
female	20-30 years old	College/Bachelor degree	CaoBao Lu	3	4	4	3	3	4	4	3	5	4	4	3	3	3	3	4	4	4	3	3	3
female	20-30 years old	Postgraduate degrees	CaoBao Lu	3	3	3	3	4	5	4	4	5	4	4	4	3	3	4	4	3	4	4	4	4
male	20-30 years old	College/Bachelor degree	CaoBao Lu	3	4	4	4	3	4	5	4	5	4	5	5	4	5	4	5	4	4	3	4	4
female	20-30 years old	Postgraduate degrees	CaoBao Lu	3	2	3	3	3	2	2	2	2	2	2	2	2	2	4	3	3	3	3	2	2
female	20-30 years old	College/Bachelor degree	CaoBao Lu	3	4	3	4	4	4	5	5	5	4	4	4	3	3	3	3	3	4	3	4	5
female	31-40 years old	College/Bachelor degree	CaoBao Lu	4	2	3	3	3	4	4	4	4	3	3	3	2	2	3	2	2	3	4	2	3
male	20-30 years old	College/Bachelor degree	CaoBao Lu	4	4	5	3	4	4	3	4	5	4	4	4	3	4	5	4	4	5	4	5	5
female	20-30 years old	College/Bachelor degree	CaoBao Lu	4	4	4	3	4	2	2	2	3	2	2	3	2	2	4	4	3	2	2	3	3
female	41-50 years old	College/Bachelor degree	CaoBao Lu	4	4	4	5	4	4	5	3	3	3	3	4	4	4	3	4	3	4	4	3	4
male	31-40 years old	College/Bachelor degree	CaoBao Lu	4	3	4	3	3	3	2	3	3	2	3	3	3	3	4	3	4	4	4	3	3
male	20-30 years old	College/Bachelor degree	CaoBao Lu	4	4	4	4	4	4	4	4	4	4	4	4	4	4	4	4	4	4	4	4	4
male	20-30 years old	College/Bachelor degree	CaoBao Lu	3	3	4	3	3	3	3	4	4	2	2	2	2	2	3	3	3	2	2	2	2
male	20-30 years old	Postgraduate degrees	CaoBao Lu	4	3	4	4	3	2	2	2	2	3	3	3	3	4	4	4	4	5	4	4	4
female	41-50 years old	High school degree or below	CaoBao Lu	5	5	5	5	5	5	5	5	5	5	5	5	5	5	5	5	5	5	5	5	5
male	20-30 years old	College/Bachelor degree	CaoBao Lu	2	2	4	2	3	3	3	3	3	2	2	2	2	2	3	4	3	2	3	3	3
male	Over 50 years old	High school degree or below	CaoBao Lu	4	3	3	3	4	2	2	2	2	2	2	3	3	3	3	3	3	3	3	3	3
male	31-40 years old	College/Bachelor degree	CaoBao Lu	4	3	4	3	3	4	4	4	4	2	2	3	2	3	4	4	4	2	2	3	3
female	Over 50 years old	College/Bachelor degree	CaoBao Lu	4	4	4	3	3	3	3	4	4	4	3	4	4	4	3	4	3	3	4	3	4
female	20-30 years old	College/Bachelor degree	CaoBao Lu	4	5	4	3	4	4	4	4	5	4	4	3	4	4	5	5	4	4	4	4	4
male	20-30 years old	College/Bachelor degree	CaoBao Lu	4	4	5	5	4	5	5	4	4	4	4	5	5	5	5	5	4	3	3	4	4
female	20-30 years old	Postgraduate degrees	CaoBao Lu	4	4	4	4	3	3	3	3	4	3	3	3	2	3	4	4	3	4	4	4	4
male	31-40 years old	Postgraduate degrees	CaoBao Lu	4	4	5	3	4	3	3	3	4	4	4	4	4	4	4	5	4	3	2	4	3
female	41-50 years old	High school degree or below	CaoBao Lu	3	3	4	3	3	3	3	4	4	3	2	3	2	2	4	4	5	2	2	2	3
female	20-30 years old	Postgraduate degrees	CaoBao Lu	4	4	3	4	4	3	4	4	4	3	3	4	3	3	3	4	4	2	2	3	3
male	31-40 years old	College/Bachelor degree	CaoBao Lu	4	5	4	3	4	5	4	3	4	3	4	4	4	4	5	4	5	4	3	4	5
female	20-30 years old	Postgraduate degrees	CaoBao Lu	2	4	4	3	2	4	3	2	4	2	2	2	3	3	4	4	4	2	2	3	3
male	31-40 years old	College/Bachelor degree	CaoBao Lu	5	4	5	4	5	3	3	3	3	3	3	4	4	4	4	5	4	3	4	4	4
male	31-40 years old	Postgraduate degrees	CaoBao Lu	3	5	4	4	3	5	4	3	4	3	3	3	4	4	4	5	5	4	3	4	3
female	20-30 years old	Postgraduate degrees	CaoBao Lu	4	5	4	4	5	3	2	3	4	3	3	4	4	4	5	4	4	4	3	4	5
female	20-30 years old	College/Bachelor degree	CaoBao Lu	4	4	4	3	3	2	2	2	2	2	2	3	3	3	4	4	3	2	2	3	3
male	20-30 years old	Postgraduate degrees	CaoBao Lu	3	5	5	4	3	2	2	2	2	3	3	4	3	4	5	5	5	4	3	4	3
female	Over 50 years old	High school degree or below	CaoBao Lu	4	4	4	3	4	3	2	2	4	3	3	2	3	2	4	4	4	3	3	2	3
female	20-30 years old	College/Bachelor degree	CaoBao Lu	4	4	5	4	4	2	3	2	4	3	4	4	4	4	5	5	4	3	4	2	3
female	20-30 years old	College/Bachelor degree	CaoBao Lu	4	4	4	4	3	3	3	3	4	3	3	4	4	4	4	3	4	3	3	4	3
female	20-30 years old	Postgraduate degrees	CaoBao Lu	2	3	3	3	2	2	2	3	3	2	2	3	3	3	3	2	2	3	4	4	3
female	Over 50 years old	College/Bachelor degree	CaoBao Lu	5	5	4	4	5	3	4	4	4	5	4	4	4	5	4	4	5	4	3	3	3
female	20-30 years old	College/Bachelor degree	YanChang Lu	4	5	5	5	4	4	4	5	5	4	4	5	5	5	4	4	5	4	4	4	5
female	Under 20 years old	College/Bachelor degree	YanChang Lu	4	4	4	4	3	3	3	2	2	2	2	3	3	3	5	5	5	3	3	2	2
female	31-40 years old	College/Bachelor degree	YanChang Lu	4	5	4	5	4	4	4	3	4	4	4	5	4	5	4	3	4	5	5	4	4
female	20-30 years old	College/Bachelor degree	YanChang Lu	5	5	5	5	5	5	5	5	5	5	5	5	5	5	5	5	4	5	5	5	5
female	20-30 years old	College/Bachelor degree	YanChang Lu	4	4	4	3	4	2	2	3	4	3	4	3	3	4	4	3	4	4	3	4	5
female	31-40 years old	Postgraduate degrees	YanChang Lu	4	4	4	4	4	4	4	4	4	3	3	3	3	3	4	4	3	4	4	3	3
female	20-30 years old	Postgraduate degrees	YanChang Lu	3	4	3	4	4	3	2	5	4	3	4	3	4	3	4	4	4	4	4	4	5
male	20-30 years old	College/Bachelor degree	YanChang Lu	5	4	4	5	5	3	4	5	4	4	5	5	4	4	5	4	5	5	5	4	4
female	31-40 years old	College/Bachelor degree	YanChang Lu	5	4	3	4	5	3	4	3	4	5	3	5	3	4	4	4	4	4	5	3	4
female	20-30 years old	Postgraduate degrees	YanChang Lu	5	4	4	5	5	5	4	4	5	4	4	4	5	5	5	5	5	5	5	5	5
female	20-30 years old	College/Bachelor degree	YanChang Lu	4	4	4	4	4	3	3	3	3	3	3	4	4	4	4	4	4	4	3	4	3
female	31-40 years old	College/Bachelor degree	YanChang Lu	4	3	4	3	4	3	3	5	5	3	3	3	2	2	3	3	3	4	4	3	3
female	20-30 years old	College/Bachelor degree	YanChang Lu	4	3	4	4	4	4	3	3	4	3	3	3	3	3	4	4	4	3	3	4	3
female	41-50 years old	College/Bachelor degree	YanChang Lu	4	5	4	4	5	4	3	4	5	3	4	4	3	4	5	4	4	5	4	5	3
female	20-30 years old	College/Bachelor degree	YanChang Lu	4	3	4	4	4	3	3	4	5	3	2	3	3	4	5	4	4	5	5	4	3
male	41-50 years old	College/Bachelor degree	YanChang Lu	3	3	3	3	2	2	2	2	3	3	3	3	3	4	3	4	4	4	5	4	3
female	31-40 years old	College/Bachelor degree	YanChang Lu	4	4	4	4	3	2	2	2	3	3	3	4	4	4	4	3	3	3	4	3	4
female	20-30 years old	College/Bachelor degree	YanChang Lu	4	5	4	4	4	4	4	5	5	3	3	4	3	3	4	4	5	4	4	5	4
female	Over 50 years old	College/Bachelor degree	YanChang Lu	5	4	5	4	5	5	5	5	5	3	4	4	4	4	4	5	5	4	5	4	5
female	20-30 years old	Postgraduate degrees	YanChang Lu	4	4	5	4	4	3	3	4	4	3	4	4	4	3	4	4	5	4	5	4	5
male	31-40 years old	College/Bachelor degree	YanChang Lu	5	5	4	5	4	4	3	4	4	4	4	4	4	4	4	4	4	4	5	5	5
male	41-50 years old	High school degree or below	YanChang Lu	4	5	5	4	5	4	4	4	3	4	4	4	4	4	4	4	4	5	5	4	5
male	31-40 years old	Postgraduate degrees	YanChang Lu	5	5	5	5	4	4	4	3	3	4	4	4	4	4	4	4	4	4	5	4	5
male	31-40 years old	College/Bachelor degree	YanChang Lu	5	4	5	4	4	3	3	3	3	4	4	4	4	4	4	4	4	4	5	4	5
male	31-40 years old	Postgraduate degrees	YanChang Lu	5	4	4	4	4	4	4	4	4	4	4	4	4	4	4	4	4	4	5	5	4
male	Over 50 years old	College/Bachelor degree	YanChang Lu	4	4	5	5	4	4	4	4	3	4	4	4	4	4	4	4	4	4	4	5	5
male	31-40 years old	Postgraduate degrees	YanChang Lu	4	5	5	4	4	3	3	4	4	4	4	4	4	4	4	4	4	4	4	4	5
male	20-30 years old	Postgraduate degrees	YanChang Lu	4	4	4	4	4	4	4	4	4	4	4	4	4	4	4	4	4	5	5	5	4
male	20-30 years old	High school degree or below	YanChang Lu	5	4	4	5	5	4	4	4	3	4	4	4	4	4	4	4	4	5	4	4	5
male	Under 20 years old	Postgraduate degrees	YanChang Lu	5	5	5	5	4	3	3	4	3	4	4	4	4	4	4	4	4	4	4	4	5
male	41-50 years old	High school degree or below	YanChang Lu	4	5	4	5	4	4	4	3	4	4	4	4	4	4	4	4	4	4	5	4	5
male	31-40 years old	High school degree or below	YanChang Lu	5	5	5	4	4	4	4	4	3	4	4	4	4	4	4	4	4	4	4	5	4
female	20-30 years old	Postgraduate degrees	ZiRanBoWuGuan	4	4	4	4	4	2	2	2	3	3	3	4	4	4	5	4	4	2	3	4	4
female	31-40 years old	College/Bachelor degree	ZiRanBoWuGuan	5	5	5	4	4	2	2	2	4	3	3	4	3	4	5	4	5	2	2	2	2
female	20-30 years old	College/Bachelor degree	ZiRanBoWuGuan	4	4	4	4	4	3	3	3	3	3	3	4	4	4	4	3	4	4	4	3	3
male	41-50 years old	College/Bachelor degree	ZiRanBoWuGuan	4	4	4	4	4	5	4	4	5	4	4	5	5	5	4	5	4	4	4	3	5
female	20-30 years old	Postgraduate degrees	ZiRanBoWuGuan	4	4	3	4	4	3	4	3	4	3	3	3	4	3	4	4	4	4	3	4	4
male	20-30 years old	Postgraduate degrees	ZiRanBoWuGuan	5	4	3	4	5	5	3	3	4	3	3	4	4	4	3	3	3	4	4	5	5
female	20-30 years old	College/Bachelor degree	ZiRanBoWuGuan	3	4	4	3	4	4	4	3	4	3	4	4	4	3	4	3	4	4	3	4	4
female	20-30 years old	College/Bachelor degree	ZiRanBoWuGuan	3	3	4	3	4	3	3	3	3	3	3	4	4	4	4	4	5	3	2	3	3
female	20-30 years old	College/Bachelor degree	ZiRanBoWuGuan	4	5	5	4	4	2	2	2	4	3	3	4	4	4	5	4	4	4	4	3	5
female	20-30 years old	College/Bachelor degree	ZiRanBoWuGuan	4	4	5	4	4	3	3	3	4	4	4	5	5	4	5	4	4	4	4	5	5
male	20-30 years old	College/Bachelor degree	ZiRanBoWuGuan	4	3	4	3	3	4	4	4	3	3	3	4	3	4	3	4	3	3	4	4	4
male	Under 20 years old	College/Bachelor degree	ZiRanBoWuGuan	3	4	3	4	3	3	4	4	4	3	3	3	3	4	4	4	4	4	4	4	3
male	Under 20 years old	Postgraduate degrees	ZiRanBoWuGuan	4	3	3	4	3	4	4	3	4	3	3	3	3	3	4	4	4	4	3	4	3
male	41-50 years old	Postgraduate degrees	ZiRanBoWuGuan	3	4	3	3	3	3	3	4	3	4	3	3	4	3	4	4	4	3	4	4	4
male	20-30 years old	Postgraduate degrees	ZiRanBoWuGuan	3	4	3	3	3	3	3	3	4	4	3	3	4	3	4	3	3	3	4	4	4
male	31-40 years old	Postgraduate degrees	ZiRanBoWuGuan	4	4	3	3	3	4	3	4	3	3	3	4	4	3	4	3	4	4	3	4	4
male	Under 20 years old	College/Bachelor degree	ZiRanBoWuGuan	4	3	3	4	3	4	4	3	4	3	3	3	3	4	3	4	4	3	3	4	4
male	31-40 years old	High school degree or below	ZiRanBoWuGuan	3	3	3	3	4	3	4	3	4	3	4	3	4	3	3	3	3	3	3	4	4
male	31-40 years old	Postgraduate degrees	ZiRanBoWuGuan	3	3	3	3	3	4	4	3	3	4	4	3	4	3	3	4	4	3	4	3	3
male	20-30 years old	High school degree or below	ZiRanBoWuGuan	4	3	4	3	4	4	4	4	3	4	4	3	3	3	4	3	3	4	4	3	4
male	Over 50 years old	College/Bachelor degree	ZiRanBoWuGuan	4	3	3	4	4	3	3	3	4	3	4	4	3	3	3	3	3	4	4	3	3
male	31-40 years old	Postgraduate degrees	ZiRanBoWuGuan	4	4	3	3	3	4	3	3	3	3	4	3	3	3	4	3	3	4	4	4	3
male	Over 50 years old	College/Bachelor degree	ZiRanBoWuGuan	4	4	3	3	3	3	4	3	4	4	3	3	3	4	4	3	3	3	4	3	3
male	Under 20 years old	College/Bachelor degree	ZiRanBoWuGuan	4	3	3	3	4	4	3	3	3	4	3	3	4	4	3	4	4	4	4	3	4
male	20-30 years old	High school degree or below	ZiRanBoWuGuan	4	4	3	3	3	4	3	4	3	4	3	4	4	3	4	4	3	3	3	3	4
male	Over 50 years old	Postgraduate degrees	ZiRanBoWuGuan	3	4	4	4	3	3	4	4	4	3	4	3	3	3	3	4	3	3	3	4	4
male	Under 20 years old	High school degree or below	ZiRanBoWuGuan	3	3	3	3	3	4	3	3	4	4	4	4	4	3	4	3	3	3	4	3	4
male	Under 20 years old	Postgraduate degrees	ZiRanBoWuGuan	4	4	4	3	4	3	4	3	3	4	3	4	3	4	3	4	4	4	3	3	3
male	Under 20 years old	High school degree or below	ZiRanBoWuGuan	4	4	4	3	4	4	3	4	4	3	4	3	4	4	4	3	3	4	4	4	3
male	Over 50 years old	High school degree or below	ZiRanBoWuGuan	3	3	3	4	3	3	4	4	4	3	3	4	4	4	4	3	3	4	4	4	4
male	Under 20 years old	College/Bachelor degree	ZiRanBoWuGuan	3	4	4	3	4	3	3	3	3	4	3	3	4	3	3	3	3	3	3	3	4
male	41-50 years old	College/Bachelor degree	ZiRanBoWuGuan	4	3	3	3	3	3	4	3	4	3	4	4	4	3	3	4	3	4	4	4	3
male	Over 50 years old	College/Bachelor degree	LaoXiMen	5	4	5	4	4	3	3	3	4	3	3	4	4	4	5	5	4	4	4	4	4
male	20-30 years old	College/Bachelor degree	LaoXiMen	4	4	3	4	4	3	4	2	4	4	4	4	4	4	4	3	4	4	4	3	3
female	20-30 years old	Postgraduate degrees	LaoXiMen	4	3	3	3	3	4	4	3	3	3	2	3	3	2	4	3	4	3	3	3	3
female	20-30 years old	College/Bachelor degree	LaoXiMen	4	3	4	3	3	3	3	2	3	3	3	3	3	3	4	4	3	3	3	3	4
male	20-30 years old	Postgraduate degrees	LaoXiMen	4	5	5	4	4	4	4	3	5	4	4	5	4	4	5	5	4	4	4	4	5
female	20-30 years old	College/Bachelor degree	LaoXiMen	5	4	4	4	5	5	5	4	5	4	4	5	5	4	5	5	5	5	4	4	5
male	20-30 years old	College/Bachelor degree	LaoXiMen	5	4	5	5	5	5	4	5	5	5	4	5	5	4	5	5	5	5	4	5	5
male	20-30 years old	College/Bachelor degree	LaoXiMen	3	5	4	3	3	2	4	4	4	3	3	3	4	4	4	5	5	4	4	3	4
female	Under 20 years old	High school degree or below	LaoXiMen	4	4	4	4	5	2	2	2	2	4	4	5	5	5	4	5	4	4	4	4	4
female	20-30 years old	College/Bachelor degree	LaoXiMen	4	4	4	3	3	4	4	3	4	3	4	3	3	3	3	4	4	4	4	4	3
female	20-30 years old	College/Bachelor degree	LaoXiMen	4	5	4	4	4	4	4	3	4	4	5	4	5	4	4	4	4	4	3	4	5
female	20-30 years old	College/Bachelor degree	LaoXiMen	5	4	4	4	5	3	3	4	3	5	4	5	5	4	4	5	5	3	2	4	3
male	Over 50 years old	Postgraduate degrees	LaoXiMen	5	5	4	5	5	5	5	5	5	4	4	5	4	4	4	4	4	5	5	5	5
female	20-30 years old	College/Bachelor degree	LaoXiMen	4	4	4	3	4	2	2	3	3	2	2	3	3	3	4	4	5	3	3	3	2
male	20-30 years old	College/Bachelor degree	LaoXiMen	5	5	4	5	5	5	5	5	5	4	4	4	4	3	3	5	4	3	3	2	2
female	Under 20 years old	College/Bachelor degree	LaoXiMen	4	3	4	3	3	2	2	2	4	4	3	4	4	4	3	4	4	2	2	4	4
male	20-30 years old	College/Bachelor degree	LaoXiMen	4	4	4	3	4	2	2	2	3	4	4	4	3	4	4	3	4	4	3	4	2
male	20-30 years old	College/Bachelor degree	LaoXiMen	4	5	4	4	4	5	5	4	4	4	3	4	4	4	3	4	4	4	3	5	4
male	41-50 years old	College/Bachelor degree	LaoXiMen	4	4	3	3	4	4	3	3	4	4	4	5	5	5	4	4	4	3	3	3	3
male	31-40 years old	College/Bachelor degree	LaoXiMen	4	4	5	4	4	4	5	4	5	4	4	4	4	4	5	4	5	4	5	4	5
male	41-50 years old	College/Bachelor degree	LaoXiMen	4	4	4	4	4	4	4	4	5	5	5	4	4	4	4	5	4	4	5	4	5
male	31-40 years old	College/Bachelor degree	LaoXiMen	4	5	4	5	4	2	2	3	4	3	3	4	3	4	4	4	3	4	3	4	3
female	20-30 years old	College/Bachelor degree	LaoXiMen	4	3	4	3	3	3	3	3	3	3	3	4	3	3	4	3	3	3	3	4	3
female	20-30 years old	College/Bachelor degree	LaoXiMen	4	3	4	3	3	3	3	3	3	2	2	3	3	3	4	4	3	4	3	3	4
female	31-40 years old	College/Bachelor degree	LaoXiMen	4	4	4	4	4	4	4	4	4	2	2	3	3	3	4	4	4	3	3	2	3
male	20-30 years old	College/Bachelor degree	LaoXiMen	4	3	3	3	3	2	2	2	2	2	2	2	2	2	2	3	3	2	2	2	2
male	20-30 years old	Postgraduate degrees	LaoXiMen	4	4	4	4	4	4	4	4	4	4	4	4	4	4	4	4	4	4	4	4	4
female	20-30 years old	Postgraduate degrees	LaoXiMen	5	4	4	4	4	4	4	5	3	3	3	4	4	4	4	4	4	4	4	3	3
female	20-30 years old	College/Bachelor degree	LaoXiMen	4	5	5	5	5	4	4	3	5	3	3	4	3	4	5	4	5	3	3	3	4
male	31-40 years old	Postgraduate degrees	LaoXiMen	4	4	4	4	4	4	3	4	4	4	4	4	4	4	4	4	4	3	3	4	4
male	20-30 years old	High school degree or below	LaoXiMen	4	4	4	4	4	3	3	3	4	4	4	4	4	4	4	4	4	4	4	4	3
male	31-40 years old	High school degree or below	LaoXiMen	4	4	4	4	4	3	4	3	3	4	4	4	4	4	4	4	4	3	3	4	3
male	Under 20 years old	Postgraduate degrees	LaoXiMen	4	4	4	4	4	3	3	4	3	4	4	4	4	4	4	4	4	3	3	3	3
female	20-30 years old	College/Bachelor degree	LuJiaBang Lu	3	3	4	3	2	2	2	2	2	2	2	2	2	2	3	3	3	3	3	3	3
female	Under 20 years old	College/Bachelor degree	LuJiaBang Lu	5	5	5	5	4	3	4	4	5	3	3	4	4	4	5	5	5	4	3	3	4
male	31-40 years old	College/Bachelor degree	LuJiaBang Lu	4	5	5	4	4	3	3	3	5	4	4	4	5	4	4	5	4	4	5	4	4
male	20-30 years old	College/Bachelor degree	LuJiaBang Lu	3	3	3	3	3	2	2	2	2	2	2	2	2	3	3	2	3	3	3	3	3
female	41-50 years old	College/Bachelor degree	LuJiaBang Lu	4	4	5	4	4	5	5	5	5	5	5	5	4	5	5	5	5	5	5	5	5
male	31-40 years old	College/Bachelor degree	LuJiaBang Lu	2	3	4	2	2	2	2	2	2	2	2	2	2	3	3	4	3	2	2	2	2
female	31-40 years old	College/Bachelor degree	LuJiaBang Lu	4	4	4	4	4	5	5	4	4	5	5	4	5	5	4	4	3	5	4	4	4
male	20-30 years old	College/Bachelor degree	LuJiaBang Lu	5	4	5	4	5	4	4	5	4	4	3	4	4	4	4	5	4	4	4	5	4
female	31-40 years old	College/Bachelor degree	LuJiaBang Lu	4	3	4	3	4	3	4	2	2	2	2	2	3	3	4	4	4	2	3	3	4
female	31-40 years old	College/Bachelor degree	LuJiaBang Lu	5	5	5	5	5	5	5	5	5	5	5	5	5	5	4	4	4	5	5	5	5
female	20-30 years old	College/Bachelor degree	LuJiaBang Lu	4	3	4	3	3	2	2	2	2	2	2	2	3	3	3	3	3	2	2	2	2
female	20-30 years old	College/Bachelor degree	LuJiaBang Lu	4	4	4	3	3	4	4	2	4	2	2	2	2	3	4	4	3	2	2	2	2
female	20-30 years old	Postgraduate degrees	LuJiaBang Lu	5	4	5	4	5	5	4	4	4	4	5	5	4	4	4	5	5	5	5	5	5
female	20-30 years old	College/Bachelor degree	LuJiaBang Lu	4	4	4	3	3	3	3	4	4	3	2	2	2	2	3	4	3	3	3	2	2
female	31-40 years old	Postgraduate degrees	LuJiaBang Lu	4	4	5	4	4	4	5	5	4	4	4	5	5	5	5	5	4	5	4	5	5
female	31-40 years old	College/Bachelor degree	LuJiaBang Lu	4	5	4	4	5	3	4	4	5	3	4	4	4	4	5	5	5	5	4	4	5
male	31-40 years old	College/Bachelor degree	LuJiaBang Lu	4	4	4	4	3	4	4	3	4	3	3	3	4	4	5	4	4	2	3	4	4
male	20-30 years old	College/Bachelor degree	LuJiaBang Lu	5	4	5	4	4	5	4	4	5	4	4	4	5	4	5	4	5	4	4	5	4
female	20-30 years old	College/Bachelor degree	LuJiaBang Lu	3	4	4	3	3	2	4	4	4	4	4	4	3	4	4	4	4	3	3	3	4
male	31-40 years old	College/Bachelor degree	LuJiaBang Lu	4	5	4	5	4	5	4	5	4	5	4	4	5	4	5	4	4	4	5	4	5
female	41-50 years old	College/Bachelor degree	LuJiaBang Lu	3	3	4	3	4	4	3	3	3	2	2	2	2	2	4	4	4	2	2	2	2
female	31-40 years old	College/Bachelor degree	LuJiaBang Lu	4	5	4	3	4	4	3	4	4	3	4	3	4	4	5	4	5	4	4	3	3
female	20-30 years old	College/Bachelor degree	LuJiaBang Lu	3	3	4	3	2	2	2	2	3	2	2	2	2	2	4	4	4	3	2	2	2
female	20-30 years old	College/Bachelor degree	LuJiaBang Lu	4	3	4	4	4	3	3	3	4	2	2	2	2	3	4	3	3	2	3	2	3
male	20-30 years old	College/Bachelor degree	LuJiaBang Lu	4	3	3	3	3	4	4	3	4	3	3	3	4	3	3	3	3	3	3	2	3
male	20-30 years old	Postgraduate degrees	LuJiaBang Lu	3	3	3	3	4	4	3	3	3	4	4	4	4	4	4	4	4	3	3	3	3
male	31-40 years old	High school degree or below	LuJiaBang Lu	3	4	3	4	4	4	4	3	4	4	4	4	4	4	4	4	4	3	3	3	3
male	31-40 years old	High school degree or below	LuJiaBang Lu	4	3	3	3	4	4	3	3	3	4	4	4	4	4	4	4	4	3	3	3	3
male	20-30 years old	College/Bachelor degree	LuJiaBang Lu	4	4	3	3	4	3	4	4	4	4	4	4	4	4	4	4	4	3	3	3	3
male	31-40 years old	Postgraduate degrees	LuJiaBang Lu	4	4	4	4	3	3	3	4	3	4	4	4	4	4	4	4	4	3	3	3	3
male	Under 20 years old	College/Bachelor degree	LuJiaBang Lu	4	3	4	3	4	3	4	3	4	4	4	4	4	4	4	4	4	3	3	3	3
male	41-50 years old	High school degree or below	LuJiaBang Lu	4	3	3	4	4	3	4	3	4	4	4	4	4	4	4	4	4	3	3	3	3
female	Over 50 years old	College/Bachelor degree	LongHua	4	4	5	4	4	2	2	3	4	2	2	2	3	3	4	5	4	5	4	4	4
female	31-40 years old	College/Bachelor degree	LongHua	5	4	5	5	4	4	4	5	5	4	4	5	4	5	4	4	4	5	4	5	4
male	31-40 years old	College/Bachelor degree	LongHua	4	4	5	4	4	3	3	4	5	2	2	3	3	3	5	4	4	3	2	2	3
female	20-30 years old	Postgraduate degrees	LongHua	4	3	4	3	3	2	2	2	3	2	2	2	2	3	4	4	3	2	2	2	3
female	Over 50 years old	College/Bachelor degree	LongHua	4	4	5	4	4	4	4	4	5	4	4	5	4	5	4	5	4	4	4	5	4
male	31-40 years old	College/Bachelor degree	LongHua	5	4	4	4	4	2	2	4	5	3	2	3	3	3	3	3	3	3	2	2	2
male	20-30 years old	High school degree or below	LongHua	4	3	4	4	4	3	3	3	3	3	3	2	3	3	4	4	3	3	3	3	4
male	31-40 years old	High school degree or below	LongHua	4	3	4	4	4	3	3	3	3	3	2	3	3	3	4	4	3	3	3	3	3
male	Over 50 years old	High school degree or below	LongHua	4	3	4	4	4	3	3	3	3	3	2	3	2	4	3	4	3	3	4	3	4
male	20-30 years old	College/Bachelor degree	LongHua	4	4	4	4	4	3	3	3	3	3	2	3	3	3	3	4	3	3	3	4	3
male	Under 20 years old	College/Bachelor degree	LongHua	4	4	4	4	4	3	3	3	3	2	3	3	3	3	3	3	4	3	3	3	4
male	Over 50 years old	High school degree or below	LongHua	4	4	4	4	4	3	3	3	3	2	3	2	2	3	4	3	4	3	3	3	3
male	20-30 years old	High school degree or below	LongHua	4	4	4	4	4	3	3	3	3	2	2	2	3	3	3	4	3	3	3	3	3
male	20-30 years old	College/Bachelor degree	LongHua	4	4	4	4	4	3	3	3	3	3	3	3	2	3	4	4	4	3	4	3	3
male	20-30 years old	Postgraduate degrees	LongHua	4	4	4	4	4	3	3	3	3	2	2	3	2	3	3	4	4	4	3	3	4
male	20-30 years old	Postgraduate degrees	LongHua	4	4	4	4	4	3	3	3	3	3	3	2	2	3	3	3	3	3	3	4	3
male	31-40 years old	College/Bachelor degree	LongHua	4	4	4	4	4	3	3	3	3	2	2	3	3	3	3	3	4	3	3	3	3
male	20-30 years old	Postgraduate degrees	LongHua	4	4	4	4	4	3	3	3	3	3	3	3	2	3	4	3	3	3	3	3	3
male	41-50 years old	Postgraduate degrees	LongHua	4	4	4	4	4	3	3	3	3	2	3	2	3	3	4	4	4	3	3	4	3
male	Under 20 years old	High school degree or below	LongHua	4	4	4	4	4	3	3	3	3	3	2	2	2	3	3	4	4	3	3	3	3
male	Over 50 years old	College/Bachelor degree	LongHua	4	3	4	4	4	3	3	3	3	2	2	3	2	3	3	4	3	3	3	3	3
male	31-40 years old	College/Bachelor degree	LongHua	4	4	4	4	4	3	3	3	3	3	3	3	3	3	3	3	4	3	4	3	4
male	Over 50 years old	Postgraduate degrees	LongHua	4	3	4	4	4	3	3	3	3	3	2	2	2	3	4	4	4	4	3	3	3
male	Under 20 years old	College/Bachelor degree	LongHua	4	3	4	4	4	3	3	3	3	2	3	2	2	3	3	4	4	3	3	3	4
male	41-50 years old	College/Bachelor degree	LongHua	4	4	4	4	4	3	3	3	3	2	2	2	3	3	4	4	4	3	3	3	4
male	Under 20 years old	Postgraduate degrees	LongHua	4	4	4	4	4	3	3	3	3	2	3	2	3	4	3	4	4	3	3	4	3
male	Over 50 years old	Postgraduate degrees	LongHua	4	4	4	4	4	3	3	3	3	3	2	3	3	3	4	3	4	3	3	4	3
male	Over 50 years old	Postgraduate degrees	LongHua	4	4	4	4	4	3	3	3	3	3	2	3	3	3	4	3	4	3	3	3	3
male	Over 50 years old	High school degree or below	LongHua	4	4	4	4	4	3	3	3	3	2	3	2	3	4	3	4	4	3	3	3	4
male	41-50 years old	Postgraduate degrees	LongHua	4	4	4	4	4	3	3	3	3	2	3	3	3	3	4	3	4	3	3	3	3
male	Under 20 years old	College/Bachelor degree	LongHua	4	3	4	4	4	3	3	3	3	2	2	3	3	3	4	3	4	3	3	3	3
female	31-40 years old	College/Bachelor degree	ShiLong Lu	3	3	4	4	4	2	2	2	2	2	2	2	2	2	4	4	4	2	2	3	2
male	Under 20 years old	College/Bachelor degree	ShiLong Lu	3	2	3	2	3	2	2	2	2	2	2	2	3	3	4	4	4	2	2	2	2
female	20-30 years old	Postgraduate degrees	ShiLong Lu	4	4	5	5	4	4	4	4	4	3	3	4	4	3	4	5	4	4	4	5	4
female	20-30 years old	College/Bachelor degree	ShiLong Lu	4	3	4	4	4	3	3	3	3	2	3	3	3	3	4	4	3	3	3	4	4
female	20-30 years old	Postgraduate degrees	ShiLong Lu	4	3	4	4	3	2	2	2	3	2	3	3	3	3	4	4	3	2	3	3	3
female	20-30 years old	Postgraduate degrees	ShiLong Lu	3	3	4	3	3	2	2	2	3	2	2	2	2	3	4	4	4	3	2	2	3
female	20-30 years old	College/Bachelor degree	ShiLong Lu	3	3	3	3	4	5	4	4	4	3	3	4	3	4	3	3	3	3	2	4	3
male	41-50 years old	Postgraduate degrees	ShiLong Lu	4	3	4	3	3	2	2	2	2	3	3	3	3	3	4	4	3	2	2	2	2
female	20-30 years old	College/Bachelor degree	ShiLong Lu	5	2	4	4	4	2	2	2	4	2	2	2	2	4	4	4	4	4	2	4	4
male	Under 20 years old	College/Bachelor degree	ShiLong Lu	2	4	4	3	3	5	4	5	5	4	5	4	3	3	5	4	4	4	4	5	4
female	Under 20 years old	College/Bachelor degree	ShiLong Lu	4	4	3	4	3	2	3	4	3	3	3	3	2	3	3	4	3	4	4	4	3
female	20-30 years old	Postgraduate degrees	ShiLong Lu	3	4	3	4	4	2	2	2	2	4	4	4	4	4	4	3	3	4	4	4	5
female	Under 20 years old	College/Bachelor degree	ShiLong Lu	4	3	4	3	4	4	3	2	3	2	3	3	3	3	3	4	3	4	4	3	3
male	20-30 years old	College/Bachelor degree	ShiLong Lu	3	3	4	4	4	3	3	3	3	2	2	2	2	3	4	3	4	4	4	4	4
female	20-30 years old	College/Bachelor degree	ShiLong Lu	4	3	4	3	3	3	3	4	3	3	3	3	4	3	4	4	4	2	2	3	3
female	20-30 years old	High school degree or below	ShiLong Lu	2	4	3	2	3	3	3	2	2	3	3	3	3	3	3	3	3	4	2	3	3
female	20-30 years old	College/Bachelor degree	ShiLong Lu	3	3	3	2	3	2	3	3	3	2	2	4	4	3	3	3	4	2	2	2	2
female	20-30 years old	College/Bachelor degree	ShiLong Lu	3	2	2	3	3	2	3	3	3	2	3	3	2	3	3	3	3	2	2	3	3
female	20-30 years old	Postgraduate degrees	ShiLong Lu	3	3	3	2	2	2	2	2	2	2	2	2	3	3	3	3	2	2	2	2	2
female	20-30 years old	Postgraduate degrees	ShiLong Lu	4	5	3	4	4	3	2	3	4	2	3	3	3	3	3	4	4	3	3	3	4
male	20-30 years old	College/Bachelor degree	ShiLong Lu	4	4	4	4	4	3	2	2	2	3	4	4	3	4	4	3	4	4	4	3	5
male	20-30 years old	College/Bachelor degree	ShiLong Lu	3	4	4	4	4	3	3	3	3	4	4	4	4	4	4	4	4	3	3	4	3
male	20-30 years old	Postgraduate degrees	ShiLong Lu	4	4	4	3	3	2	2	2	2	2	2	3	2	3	4	3	4	2	2	2	2
female	20-30 years old	College/Bachelor degree	ShiLong Lu	3	3	3	3	3	4	5	2	4	2	2	3	3	3	4	3	3	3	2	4	2
female	20-30 years old	College/Bachelor degree	ShiLong Lu	4	4	4	4	3	2	2	2	3	3	2	3	2	3	4	3	3	2	3	3	3
female	31-40 years old	Postgraduate degrees	ShiLong Lu	4	4	4	3	4	3	3	4	4	3	3	4	4	4	4	4	4	3	4	3	3
male	20-30 years old	Postgraduate degrees	ShiLong Lu	3	3	3	3	3	3	3	2	2	2	3	3	3	3	3	4	4	3	3	3	3
male	31-40 years old	Postgraduate degrees	ShiLong Lu	3	3	3	3	3	3	3	3	3	2	3	3	3	3	3	4	4	3	3	3	3
male	20-30 years old	Postgraduate degrees	ShiLong Lu	4	3	4	3	3	2	3	2	2	3	2	2	2	4	3	3	3	3	3	3	3
male	Under 20 years old	Postgraduate degrees	ShiLong Lu	4	3	4	4	4	2	2	2	2	2	3	2	3	3	4	3	4	3	3	3	3
male	Under 20 years old	College/Bachelor degree	ShiLong Lu	3	3	3	3	3	2	2	2	2	3	3	3	3	4	4	4	3	3	3	3	3
male	41-50 years old	College/Bachelor degree	ShiLong Lu	4	3	4	3	3	3	2	2	3	3	2	2	2	3	3	4	3	3	3	3	3
male	20-30 years old	College/Bachelor degree	ShiLong Lu	3	4	3	4	3	3	3	2	3	3	2	3	3	3	3	4	3	3	3	3	3
female	20-30 years old	Postgraduate degrees	SiPing Lu	3	3	4	3	2	3	4	4	4	2	2	2	3	3	4	3	2	2	3	2	3
female	20-30 years old	Postgraduate degrees	SiPing Lu	3	3	3	2	3	2	3	4	4	3	2	3	2	3	3	4	3	2	2	2	3
female	20-30 years old	Postgraduate degrees	SiPing Lu	4	4	4	4	4	4	4	3	3	3	4	4	4	3	3	3	3	4	3	4	4
female	20-30 years old	College/Bachelor degree	SiPing Lu	4	3	4	4	4	3	3	2	4	2	2	3	3	3	4	3	3	3	4	3	4
female	20-30 years old	Postgraduate degrees	SiPing Lu	3	3	4	3	3	4	3	2	4	2	2	2	3	3	4	4	3	2	2	2	2
male	31-40 years old	Postgraduate degrees	SiPing Lu	3	3	3	2	3	2	2	2	5	2	2	2	2	2	2	3	2	2	2	2	2
female	20-30 years old	College/Bachelor degree	SiPing Lu	4	5	4	4	5	4	5	5	4	4	5	5	4	4	5	4	5	4	5	5	4
female	20-30 years old	College/Bachelor degree	SiPing Lu	5	5	5	4	4	2	2	3	3	4	4	5	5	5	4	4	4	3	3	4	4
female	31-40 years old	Postgraduate degrees	SiPing Lu	2	3	2	2	3	3	4	3	2	2	2	3	3	3	3	2	2	3	3	4	4
female	20-30 years old	College/Bachelor degree	SiPing Lu	3	4	4	3	4	3	3	4	4	2	2	3	3	3	4	4	3	3	3	2	3
male	31-40 years old	High school degree or below	SiPing Lu	3	3	4	4	3	3	3	3	3	3	3	2	3	3	3	3	3	3	3	3	3
male	Over 50 years old	College/Bachelor degree	SiPing Lu	3	3	3	4	3	3	3	3	3	2	2	3	2	2	3	3	3	3	3	3	3
male	20-30 years old	Postgraduate degrees	SiPing Lu	3	4	3	3	4	3	3	3	3	2	2	2	2	3	2	3	2	3	3	3	3
male	Under 20 years old	High school degree or below	SiPing Lu	3	4	3	4	4	3	3	3	3	3	2	3	3	3	2	2	3	3	3	3	3
male	41-50 years old	College/Bachelor degree	SiPing Lu	3	4	3	3	3	3	3	3	3	2	2	3	2	3	3	2	2	3	3	3	3
male	Under 20 years old	High school degree or below	SiPing Lu	3	3	3	3	4	3	3	3	3	3	2	3	2	3	3	3	2	3	3	3	3
male	41-50 years old	Postgraduate degrees	SiPing Lu	3	3	3	4	4	3	3	3	3	2	3	2	2	3	3	2	2	3	3	3	3
male	20-30 years old	College/Bachelor degree	SiPing Lu	3	3	3	3	4	3	3	3	3	2	2	2	3	2	3	2	2	3	3	3	3
male	20-30 years old	High school degree or below	SiPing Lu	3	3	3	4	4	3	3	3	3	3	3	2	3	2	3	2	2	3	3	3	3
male	Over 50 years old	College/Bachelor degree	SiPing Lu	4	4	3	4	3	3	3	3	3	3	3	3	2	3	3	3	2	3	3	3	3
male	Under 20 years old	Postgraduate degrees	SiPing Lu	4	3	3	3	4	3	3	3	3	3	2	2	2	2	3	2	3	3	3	3	3
male	31-40 years old	High school degree or below	SiPing Lu	3	3	3	4	3	3	3	3	3	3	2	2	2	2	3	3	2	3	3	3	3
male	20-30 years old	College/Bachelor degree	SiPing Lu	3	3	4	4	4	3	3	3	3	2	3	3	2	2	3	3	3	3	3	3	3
male	Over 50 years old	Postgraduate degrees	SiPing Lu	4	4	4	4	4	3	3	3	3	3	2	3	3	2	3	3	3	3	3	3	3
male	41-50 years old	College/Bachelor degree	SiPing Lu	3	3	4	3	4	3	3	3	3	2	3	3	2	3	3	3	3	3	3	3	3
male	Over 50 years old	Postgraduate degrees	SiPing Lu	3	3	4	3	4	3	3	3	3	3	3	3	2	2	3	3	3	3	3	3	3
male	31-40 years old	Postgraduate degrees	SiPing Lu	3	3	4	4	4	3	3	3	3	2	2	2	2	2	3	3	3	3	3	3	3
male	Over 50 years old	College/Bachelor degree	SiPing Lu	4	3	3	4	3	3	3	3	3	2	3	3	3	2	3	3	3	3	3	3	3
male	41-50 years old	High school degree or below	SiPing Lu	4	4	3	4	4	3	3	3	3	2	2	2	2	2	2	2	3	3	3	3	3
male	Under 20 years old	High school degree or below	SiPing Lu	4	4	3	3	4	3	3	3	3	2	3	2	3	2	2	3	2	3	3	3	3
male	20-30 years old	High school degree or below	SiPing Lu	3	4	3	3	4	3	3	3	3	3	3	2	2	3	2	2	3	3	3	3	3
male	Over 50 years old	College/Bachelor degree	SiPing Lu	4	3	4	3	3	3	3	3	3	3	3	3	2	3	2	3	3	3	3	3	3
male	31-40 years old	College/Bachelor degree	SiPing Lu	4	3	3	4	4	3	3	3	3	2	2	2	2	2	2	2	2	3	3	3	3
male	20-30 years old	College/Bachelor degree	SiPing Lu	4	3	3	4	3	3	3	3	3	2	3	3	3	3	2	3	2	3	3	3	3
male	41-50 years old	College/Bachelor degree	SiPing Lu	4	3	3	4	4	3	3	3	3	3	2	3	3	2	2	3	2	3	3	3	3
male	Over 50 years old	High school degree or below	SiPing Lu	3	3	3	3	4	3	3	3	3	2	2	3	3	2	3	2	3	3	3	3	3
male	31-40 years old	High school degree or below	SiPing Lu	3	4	3	3	4	3	3	3	3	3	2	3	3	3	2	3	3	3	3	3	3
male	31-40 years old	High school degree or below	SiPing Lu	3	3	3	4	3	3	3	3	3	3	2	3	3	3	2	2	2	3	3	3	3
