# Supplementary material for: Identifying and modeling built environment factors influencing cultural perception in metro stations: Evidence from central Shanghai
Source: PLoS One. 2025 Nov 6;20(11):e0334642. doi: 10.1371/journal.pone.0334642 (PMC12591495; doi:10.1371/journal.pone.0334642)
Supplement: S4 Data — Diversity and distribution indices of public cultural facilities within the 500 m buffers of 90 metro stations in central Shanghai. (XLS) [file pone.0334642.s004.xls]

## Sheet: Sheet1
Number	Station Name	S	H'	J'	R	ρ
1	RenMinGuangChang	13	2.151	0.776	3.122	1.554
2	NanJingDong Lu	13	2.153	0.777	3.217	1.35
3	HuaiHaiZhong Lu	13	2.366	0.853	3.464	0.968
4	JingAnSi	13	2.01	0.762	2.904	1.121
5	XuJiaHui	10	1.902	0.742	2.673	1.133
6	YiDaHuiZhi·XinTianDi	16	2.405	0.911	3.435	0.56
7	ShanXiNan Lu	16	2.193	0.855	3.152	0.573
8	ChangShu Lu	16	2.389	0.905	3.687	0.433
9	YiDaHuiZhi·HuangPoNan Lu	11	2.017	0.745	3.419	0.764
10	YuYuan	7	1.842	0.68	3.223	0.981
11	JiangSu Lu	15	2.219	0.893	3.094	0.446
12	NanJingXi Lu	12	2.141	0.835	3.117	0.599
13	DaShiJie	10	2.187	0.853	3.008	0.688
14	ZhaoJiaBang Lu	8	1.802	0.751	2.309	0.968
15	JiaoTongDaXue	8	1.862	0.809	2.091	0.942
16	HengShan Lu	12	2.16	0.842	3.299	0.484
17	DaPuQiao	15	2.174	0.907	3.001	0.357
18	SiChuanBei Lu	14	2.3	0.925	3.559	0.28
19	ShangHaiTuShuGuan	12	2.065	0.831	2.943	0.535
20	TianTong Lu	11	2.204	0.887	3.146	0.42
21	YanAnXi Lu	14	1.92	0.834	2.621	0.395
22	SongYuan Lu	14	2.15	0.934	3.177	0.217
23	ZiRanBoWuGuan	9	1.494	0.601	2.721	0.726
24	TiLanQiao	13	2.153	0.98	2.628	0.267
25	QuFu Lu	7	1.906	0.767	2.982	0.509
26	XinZha Lu	9	1.953	0.848	2.531	0.446
27	ZhongShanGongYuan	8	1.78	0.742	2.73	0.497
28	ChangPing Lu	12	1.918	0.923	2.265	0.28
29	ShiBoHuiBoWuGuan	12	1.946	0.936	2.652	0.178
30	MaDang Lu	11	1.861	0.847	2.67	0.255
31	HongKouZuQiuChang	8	1.969	0.855	2.762	0.331
32	BeiXinJing	10	1.927	0.877	2.885	0.204
33	CaoBao Lu	12	1.768	0.908	2.502	0.14
34	NanPuDaQiao	8	2.107	0.959	3.031	0.178
35	LaoXiMen	7	1.606	0.731	2.232	0.458
36	DongBaoXing Lu	9	1.75	0.842	2.233	0.293
37	LongHua	7	1.602	0.77	1.939	0.471
38	ShangHaiHuoCheZhan	10	1.834	0.943	2.606	0.127
39	DaMuQiao Lu	10	1.673	0.86	2.274	0.178
40	XiZangNan Lu	8	1.668	0.857	1.842	0.331
41	QuYang Lu	9	1.792	1	2.791	0.076
42	DaBaiShu	5	2.062	0.938	2.768	0.229
43	GuoJiKeYunZhongXin	9	1.73	0.889	2.274	0.178
44	GuiLinGongYuan	5	1.442	0.693	1.885	0.522
45	JiaShan Lu	6	1.729	0.787	2.588	0.28
46	ShangHaiTiYuGuan	7	1.425	0.732	1.747	0.395
47	WuDing Lu	9	1.705	0.951	2.012	0.153
48	ZhongXing Lu	7	1.82	0.935	2.415	0.153
49	XiaoNanMen	6	1.757	0.845	2.471	0.217
50	ChiFeng Lu	5	1.604	0.771	2.079	0.369
51	HanZhong Lu	6	1.692	0.813	2.471	0.217
52	BaoShan Lu	8	1.667	0.931	2.404	0.102
53	GuiLin Lu	9	1.561	0.97	2.232	0.076
54	HongBaoShi Lu	6	1.767	0.908	2.216	0.191
55	YanChang Lu	6	1.681	0.864	2.118	0.217
56	Hai Lun Lu	5	1.845	0.948	2.339	0.166
57	DongAn Lu	5	1.561	0.802	1.864	0.318
58	YiShan Lu	7	1.472	0.821	1.698	0.242
59	LuJiaBang Lu	7	1.409	0.786	1.642	0.267
60	LongHuaZhong Lu	6	1.56	0.801	2.164	0.204
61	ZhongShanBei Lu	7	1.54	0.86	2.085	0.14
62	HongQiao Lu	7	1.525	0.851	1.949	0.166
63	ShangHaiYouYongGuan	8	1.523	0.946	1.82	0.115
64	YunJin Lu	7	1.395	0.778	1.765	0.217
65	JiangWanZhen	7	1.363	0.761	1.803	0.204
66	YiLi Lu	5	1.55	0.865	1.642	0.267
67	LongYao Lu	5	1.477	0.824	1.765	0.217
68	HongCao Lu	6	1.423	0.884	1.443	0.204
69	SiPing Lu	6	1.471	0.914	1.737	0.127
70	LouShanGuan Lu	6	1.369	0.851	1.516	0.178
71	ShuiCheng Lu	5	1.401	0.871	1.443	0.204
72	PengPuXinCun	5	1.303	0.81	1.82	0.115
73	WenShui Lu	6	1.255	0.906	1.443	0.102
74	HuaDongLiGongDaXue	4	0.99	0.615	1.228	0.331
75	ShangHaiDongWuYuan	3	0.678	0.421	1.092	0.497
76	CaoXi Lu	5	1.321	0.953	1.443	0.102
77	LuBan Lu	5	1.277	0.921	1.542	0.089
78	LongCao Lu	4	1.33	0.959	1.674	0.076
79	ShangHaiMaXiCheng	3	1.314	0.817	1.61	0.153
80	ShangHaiTiYuChang	4	1.081	0.671	1.477	0.191
81	WeiNing Lu	4	1.277	0.921	1.542	0.089
82	SongHong Lu	4	1.044	0.649	1.559	0.166
83	ShangHaiNanZhan	6	0.95	0.865	1.243	0.064
84	ShiLong Lu	4	1.04	0.946	1.443	0.051
85	LuoXiu Lu	5	0.95	0.865	1.243	0.064
86	LinPing Lu	3	1.089	0.785	1.303	0.127
87	CaoHeJingKaiFaQu	3	0.849	0.773	0.91	0.115
88	XiZangBei Lu	3	0.736	0.67	0.962	0.102
89	YaoHong Lu	2	0.637	0.918	0.91	0.038
90	YouDianXinCun	2	0.562	0.811	0.721	0.051
