# Supplementary material for: Identifying and modeling built environment factors influencing cultural perception in metro stations: Evidence from central Shanghai
Source: PLoS One. 2025 Nov 6;20(11):e0334642. doi: 10.1371/journal.pone.0334642 (PMC12591495; doi:10.1371/journal.pone.0334642)
Supplement: S5 Data — Local spatial autocorrelation (LISA) results for Shannon diversity across metro station areas. (XLS) [file pone.0334642.s005.xls]

## Sheet: Sheet1
Number	Station Name	H_	LMiIndex	LMiZScore	LMiPValue	NNeighbors	COType	Neighborhood mean of H′
1	YiDaHuiZhi-XinTianDi	2.405	0.01	2.269	0.008	11	HH	1.9082
2	ChangShu Lu	2.389	0.012	2.875	0.004	10	HH	2.0584
3	HuaiHaiZhong Lu	2.366	0.016	3.699	0.002	13	HH	2.0988
4	JiangSu Lu	2.219	0.004	1.809	0.032	7	HH	1.8849
5	TianTong Lu	2.204	0.009	2.576	0.002	12	HH	2.0075
6	ShanXiNan Lu	2.193	0.013	4.381	0.002	12	HH	2.1813
7	DaShiJie	2.187	0.011	3.078	0.004	14	HH	1.9894
8	DaPuQiao	2.174	0.005	1.73	0.032	11	HH	1.8283
9	HengShan Lu	2.16	0.007	1.867	0.024	9	HH	1.9833
10	NanJingDong Lu	2.153	0.008	2.994	0.002	10	HH	2.065
11	RenMinGuangChang	2.151	0.01	3.014	0.002	13	HH	2.0195
12	NanJingXi Lu	2.141	0.007	2.528	0.004	11	HH	1.8998
13	ShangHaiTuShuGuan	2.065	0.008	2.836	0.002	9	HH	2.1178
14	YiDaHuiZhi-HuangPoNan Lu	2.017	0.009	3.563	0.002	14	HH	2.1
15	JingAnSi	2.01	0.005	3.051	0.002	8	HH	2.0929
16	XinZha Lu	1.953	0.004	1.877	0.022	12	HH	1.8462
17	QuFu Lu	1.906	0.004	2.665	0.002	12	HH	1.9371
18	JiaoTongDaXue	1.862	0.002	1.749	0.046	8	HH	1.9332
19	MaDang Lu	1.861	0.003	2.089	0.018	12	HH	1.9117
20	YuYuan	1.842	0.002	2.486	0.008	9	HH	2.0143
21	ZhaoJiaBang Lu	1.802	0.002	1.885	0.03	12	HH	1.9097
22	GuoJiKeYunZhongXin	1.73	0.001	1.66	0.046	6	HH	1.9351
23	JiaShan Lu	1.729	0.001	2.476	0.004	11	HH	1.9373
24	WuDing Lu	1.705	0	2.02	0.012	4	HH	2.0802
25	BaoShan Lu	1.667	0	1.714	0.046	12	HH	1.9076
26	BeiXinJing	1.927	-0.001	-1.777	0.038	2	HL	1.1705
27	CaoBao Lu	1.768	-0.001	-2.347	0.014	9	HL	1.3431
28	YanChang Lu	1.681	0	-1.794	0.05	3	HL	1.2487
29	LaoXiMen	1.606	-0.001	-2.26	0.008	11	LH	1.9485
30	ZiRanBoWuGuan	1.494	-0.003	-2.229	0.006	11	LH	1.9506
31	LuJiaBang Lu	1.409	-0.003	-1.921	0.024	12	LH	1.8655
32	LongHua	1.602	0.001	2.031	0.026	10	LL	1.3911
33	SiPing Lu	1.471	0.002	2.126	0.02	4	LL	1.2014
34	ShiLong Lu	1.04	0.004	1.68	0.044	6	LL	1.3795
35	HuaDongLiGongDaXue	0.99	0.004	2.74	0.006	2	LL	0.95
36	LuoXiu Lu	0.95	0.005	2.156	0.022	4	LL	0.99
37	SiChuanBei Lu	2.3	0.003	0.757	0.218	10		1.7874
38	TiLanQiao	2.153	-0.001	-0.535	0.27	3		1.4883
39	SongYuan Lu	2.15	-0.005	-1.693	0.056	8		1.333
40	NanPuDaQiao	2.107	0	-0.18	0.408	4		1.6464
41	DaBaiShu	2.062	0	-0.13	0.416	3		1.6026
42	HongKouZuQiuChang	1.969	-0.002	-1.663	0.054	6		1.4056
43	ShiBoHuiBoWuGuan	1.946	0	-0.281	0.382	6		1.5279
44	YanAnXi Lu	1.92	0.001	0.673	0.246	7		1.7392
45	ChangPing Lu	1.918	0.001	1.305	0.1	6		1.8507
46	XuJiaHui	1.902	0	0.076	0.468	10		1.6865
47	Hai Lun Lu	1.845	0	-0.06	0.462	12		1.6515
48	ShangHaiHuoCheZhan	1.834	0	-0.229	0.416	8		1.6476
49	ZhongXing Lu	1.82	0	0.5	0.334	12		1.6833
50	QuYang Lu	1.792	-0.001	-1.296	0.112	7		1.3959
51	ZhongShanGongYuan	1.78	0	0.794	0.232	3		1.8465
52	HongBaoShi Lu	1.767	-0.001	-1.185	0.13	5		1.4405
53	XiaoNanMen	1.757	0	0.522	0.314	5		1.8008
54	DongBaoXing Lu	1.75	0	-0.226	0.384	9		1.6913
55	HanZhong Lu	1.692	0	1.122	0.124	10		1.7822
56	DaMuQiao Lu	1.673	0	0.405	0.352	8		1.6933
57	XiZangNan Lu	1.668	0	0.444	0.362	7		1.7495
58	ChiFeng Lu	1.604	0	-0.181	0.434	5		1.7929
59	DongAn Lu	1.561	0	0.208	0.402	9		1.6208
60	GuiLin Lu	1.561	0.001	1.429	0.086	6		1.425
61	LongHuaZhong Lu	1.56	0.001	1.18	0.126	9		1.5083
62	YiLi Lu	1.55	0.001	0.663	0.25	7		1.5842
63	ZhongShanBei Lu	1.54	0	0.8	0.218	6		1.5162
64	HongQiao Lu	1.525	0	-0.228	0.426	7		1.7651
65	ShangHaiYouYongGuan	1.523	0.002	1.502	0.072	10		1.3669
66	LongYao Lu	1.477	0.001	1.436	0.08	4		1.3681
67	YiShan Lu	1.472	0.001	0.719	0.23	9		1.5628
68	GuiLinGongYuan	1.442	0.001	0.89	0.2	4		1.4874
69	ShangHaiTiYuGuan	1.425	0.003	1.431	0.08	10		1.4059
70	HongCao Lu	1.423	0.001	1.5	0.088	3		1.3354
71	ShuiCheng Lu	1.401	0.001	0.847	0.198	6		1.6082
72	YunJin Lu	1.395	0.002	1.188	0.13	5		1.4693
73	LouShanGuan Lu	1.369	0	-0.208	0.414	7		1.7055
74	JiangWanZhen	1.363	0	-0.982	0.188	1		2.062
75	LongCao Lu	1.33	0.003	1.707	0.058	9		1.4491
76	CaoXi Lu	1.321	0.003	1.281	0.104	9		1.4823
77	ShangHaiMaXiCheng	1.314	0.001	0.525	0.294	2		1.5458
78	PengPuXinCun	1.303	0.001	1.023	0.134	1		1.255
79	LuBan Lu	1.277	-0.003	-1.427	0.074	8		1.8995
80	WeiNing Lu	1.277	0	0.184	0.43	3		1.6403
81	WenShui Lu	1.255	0.001	1.23	0.114	2		1.3091
82	LinPing Lu	1.089	0	-0.006	0.494	8		1.6214
83	ShangHaiTiYuChang	1.081	0.004	0.975	0.178	10		1.5149
84	SongHong Lu	1.044	-0.001	-0.634	0.266	1		1.927
85	ShangHaiNanZhan	0.95	0.002	1.652	0.066	1		1.232
86	CaoHeJingKaiFaQu	0.849	0.001	0.657	0.234	2		1.4697
87	XiZangBei Lu	0.736	-0.005	-1.007	0.154	9		1.7757
88	ShangHaiDongWuYuan	0.678	0	0	1	0		NA
89	YaoHong Lu	0.637	-0.002	-0.395	0.362	5		1.7866
90	YouDianXinCun	0.562	0.001	0.395	0.346	7		1.6049
